# Supplementary material for: Enhancing calmodulin binding to cardiac ryanodine receptor completely inhibits pressure-overload induced hypertrophic signaling
Source: Commun Biol. 2020 Nov 26;3:714. doi: 10.1038/s42003-020-01443-w (PMC7691336; doi:10.1038/s42003-020-01443-w)
Supplement: Supplementary file 3 — Supplementary Data 1 [file 42003_2020_1443_MOESM3_ESM.xlsx]

## Sheet: fig1AFibrosis
	fibrosis area
		control	control	TAC2w	TAC2w	TAC8w	TAC8w
		WT (3)	V3599K (3)	WT (3)	V3599K (3)	WT (4)	V3599K (3)
		1.4315	1.06233	3.50875	0.867	8.74075	2.738
		1.59767	0.653667	0.614	0.6895	4.91325	3.0675
		1.899	1.14467	1.81233	0.125333	7.843	3.23675
						6.76125

## Sheet: fig1B echocardiography
		LVEDD								LVEDS									LVEF
			control		TAC2w		TAC8w				Control		TAC2w		TAC8w					control		tac2w		tac8w			IVS	control		tac2w		tac8w					LVPWd	control		tac2w		tac8w
			WT (9)	V3599K (7)	WT (10)	V3599K (8)	WT (10)	V3599K (6)			WT (9)	V3599K (7)	WT (10)	V3599K (8)	WT (10)	V3599K (6)				WT (9)	V3599K (7)	WT (10)	V3599K (8)	WT (10)	V3599K (6)			WT (9)	V3599K (7)	WT (10)	V3599K (8)	WT (10)	V3599K (6)					WT (9)	V3599K (7)	WT (10)	V3599K (8)	WT (10)	V3599K (6)
			4.2	4.1	4.4	3.7	5.3	4.1			2.6	2.7	3.1	2.1	4.4	2.9				38.1	34	30	43.5	16.5	29.8			0.8	0.7	1.3	0.7	1	0.7					0.7	0.7	1.3	0.7	1	0.7
			3.8	3.9	3.2	3.7	5.9	4.4			2.4	2.1	2.1	2.5	5.1	3.2				36.8	45.5	35.6	33.3	13.3	27.7			0.5	0.6	1.4	0.9	1.1	0.9					0.5	0.6	1.4	0.9	1.1	0.9
			3.7	3.6	3.6	3.8	5.1	4.1			2.2	2.2	2.4	2.5	4	3				40.5	39	33.7	34.9	20.7	27.7			0.6	0.5	1.1	0.8	1	0.7					0.7	0.5	1.1	0.8	1	0.8
			3.8	3.5	4.4	3.4	5.4	4.4			2.2	2	3.2	2.2	4.9	3.2				38.2	43.8	27.7	33.8	10.5	26.7			0.6	0.7	1.1	0.8	0.9	1					0.6	0.7	1.1	0.8	0.9	1
			3.7	3.6	4	3.8	5	4			2.5	2.2	2.7	2.5	4.2	2.8				31.8	39.8	33	33.3	16.7	29.7			0.7	0.6	1	0.9	0.9	0.7					0.7	0.6	1	0.9	0.9	0.7
			3.6	3.7	3.8	3.8	4.7	3.9			2.3	2.3	2.5	2.5	4	2.5				36.1	38.1	32.6	33.3	14.2	34.8			0.7	0.6	1.2	0.6	0.8	0.9					0.7	0.6	1.2	0.6	0.9	0.9
			3.3	3.8	3.8	3.6	6.2				2	2.5	2.4	2.1	5.8					39.5	33.7	37.2	41	5.7				0.7	0.6	1	0.8	0.8						0.6	0.6	1	0.8	0.8
			3.6		3.6	4.3	5.7				2.4		2.4	2.9	5					33.7		34.9	33.3	13.1				0.7		1.1	0.8	0.7						0.6		1.1	0.8	0.8
			4		3.9		6				2.5		2.5		5.5					37.4		36		8.1				0.8		1.1		0.8						0.6		1.1		0.8
					3.8		4.8						2.6		3.8							31.4		20.2						1		0.7								1		0.8

## Sheet: fig1C LVpressure
	LVP
		peakLVP						LVEDP						max dpdt
			sham2w		tac2w				sham2w		tac2w				sham2w		tac2w			min dpdt	sham2w		tac2w			tau
			WT (4)	V3599K (3)	WT (4)	V3599K (3)			WT (4)	V3599K (3)	WT (4)	V3599K (3)			WT (4)	V3599K (3)	WT (4)	V3599K (3)			WT (4)	V3599K (3)	WT (4)	V3599K (3)			WT (4)	V3599K (3)	WT (4)	V3599K (3)
			103.489	89.9914	158.943	164.886			4.9691	4.6909		0.241064			8848.44	6593.95	6460.61	9267.1			7603.87	7280.57	5180.79	6828.95			0.0099977	0.0101473	0.0371844	0.0209742
			86.8203	86.3206	163.537	169.296			2.37742	5.45805	4.48853	4.03995			8857.78	5777.77	9788.85	13467.5			6902.92	5588.71	6761	10419.3			0.0103879	0.0144529	0.027051	0.0106122
			104.112	97.08	159.085	162.664			1.65558	4.9531	4.43547	3.16235			13032	9394.73	7968.85	7696.35			11146.4	7758.45	5865.68	7654.04			0.00892748	0.0102024	0.0331205	0.012601
			85.0738		169.618				0.850844		0.850174				6127.86		7374.03				7527.32		4896.06				0.0101429		0.0477941
											0.985804

## Sheet: fig1D HWBW
		HV/BW	control		tac2w		tac8w
			WT (8)	V3599K (5)	WT (11)	V3599K (7)	WT (4)	V3599K (4)
			5.42857	5.375	7.10638	5.157	19.2973	6.58333
			5.30435	5.28	7.21569	5.34762	16.8	5.68
			5.61702	5.34783	7.81818	5.54	8.76471	5.63636
			6.08571	5.14815	7.92	5.25185	15.2222	6
			5.51429	4.80769	7.12174	5.18
			4.59259		8.43928	5.28519
			4.62069		6.05556	4.9037
			5.23077		5.57037
					8.38462
					7.70833
					8.40909

## Sheet: fig1E survival
		survival curve	days	Sham	WT TAC	KI TAC	KI Sham
			60	0
			60	0
			60	0
			60	0
			60	0
			60	0
			60	0
			60	0
			60	0
			60	0
			60	0
			60	0
			4		1
			17		1
			2		1
			60		0
			11		1
			60		0
			60		0
			54		1
			7		1
			2		1
			60		0
			60		0
			12		1
			2		1
			60		0
			52		1
			60		0
			3		1
			60		0
			60		0
			2		1
			60		0
			50		1
			60		0
			60		0
			60		0
			7		1
			4		1
			60		0
			60		0
			4		1
			9		1
			31		1
			5		1
			24		1
			54		1
			58		1
			6		1
			60		0
			60		0
			60		0
			4		1
			15		1
			4		1
			5		1
			5		1
			60			0
			6			1
			60			0
			60			0
			60			0
			3			1
			60			0
			7			1
			60			0
			60			0
			60			0
			60			0
			60			0
			60			0
			60			0
			45			1
			60			0
			38			1
			60			0
			60			0
			60			0
			60			0
			60				0
			60				0
			60				0
			60				0
			60				0
			60				0
			60				0
			60				0
			60				0
			60				0
			60				0

## Sheet: fig2B LVP
		peakLVP					maxdpdt						min dpdt
			WT		V3599K			WT		V3599K				WT		V3599K			tau	WT		V3599K			EDV	WT		V3599K			ESV	WT		V3599K			Ees	WT		V3599K
			Sham 8W	TAC 8W	Sham 8W	TAC 8W		Sham 8W	TAC 8W	Sham 8W	TAC 8W			Sham 8W	TAC 8W	Sham 8W	TAC 8W			Sham 8W	TAC 8W	Sham 8W	TAC 8W			Sham 8W	TAC 8W	Sham 8W	TAC 8W			Sham 8W	TAC 8W	Sham 8W	TAC 8W			Sham 8W	TAC 8W	Sham 8W	TAC 8W
			90.8816	115.907	80.8354	155.318		6453.87	8078.42	6422.85	8987.64			6849.94	6681.62	7323	8338.04			0.0124147	0.0200722	0.00867646	0.0125535			61.1765	107.52	47.4359	50.8686			16.956	74.2226	16.2035	20.16			1.969	1.122	2.135	3.952
			84.7118	137.378	82.8072	156.056		6103.8	6429.41	4050.67	8515.87			6641.12	5619.28	5406.82	13081.8			0.0121876	0.0208594	0.0129657	0.0114372			44.1332	160.043	61.9523	54.432			16.2035	92.4457	24.6064	22.3214			1.718	1.247	1.698	2.76
			86.8203	121.438	106.168	153.69		8857.78	5573.58	9842.71	10647			6902.92	5154.7	9712.25	10193.4			0.0103879	0.0217974	0.0108447	0.0101416			61.9523	118.243	61.9523	65.91			29.5508	87.6894	20.16	24.6064			1.703	1.312	2.194	3.734
						161.756					10604.2						7910.68						0.0144169						50.8686						14.406						2.478

## Sheet: fig3A cellarea
	cell width									major								area
	minor	WT (3)	V3599K (3)	WT (5)	V3599K (3)	WT (4)	V3599K (3)			WT (3)	V3599K (3)	WT (5)	V3599K (3)	WT (4)	V3599K (3)			WT (3)	V3599K (3)	WT (5)	V3599K (3)	WT (4)	V3599K (3)
		0.973198	0.929373	1.17652	1.05345	1.20558	1.12202			0.984743	0.957517	1.02232	0.933142	1.13849	1.00343			0.95505	0.901502	1.19591	0.983309	1.36704	1.15026
		1.01153	0.938334	1.16431	1.08333	1.44068	1.09344			1.01052	1.01787	0.966861	0.973476	1.39167	1.00836			1.01902	0.952731	1.13114	1.06956	1.99325	1.11421
		1.01527	1.04828	1.27623	0.977371	1.44524	1.14958			1.00475	0.975932	1.00879	0.959209	1.25574	0.911136			1.02593	1.02159	1.29238	0.989786	1.8124	1.07145
				1.22451		1.4423						1.0185		1.18802						1.24215		1.70948
				1.15792								1.00187								1.164

## Sheet: fig3D CS ,Ca transient
	Cell shortenning
		WT (3)	V3599K (3)	WT (5)	V3599K (5)	WT (6)	V3599K (4)
		8.78143	6.394	7.13925	6.903	2.6605	7.185
		7.45733	7.40771	6.58114	7.91171	4.06845	6.47286
		5.863	6.8484	6.164	7.292	5.86667	6.26833
				7.12371	7.8135	3.5836	7.49836
				5.42167	5.65225	5.558
						4.4745
	p to bl70
		WT (3)	V3599K (3)	WT (5)	V3599K (5)	WT (6)	V3599K (4)
		0.0738571	0.0659091	0.11925	0.0785	0.136	0.0965714
		0.0773333	0.0755714	0.108	0.0771429	0.101117	0.0848571
		0.073	0.0788	0.119	0.0761667	0.111167	0.0843333
				0.115	0.0711667	0.1068	0.0614545
				0.107667	0.08025	0.142667
						0.0925
	Ca transient
		WT (3)	V3599K (3)	WT (3)	V3599K (3)	WT (4)	V3599K (4)
		2.59061	2.12872	2.29167	2.18625	1.78	2.5533
		2.18032	2.56378	2.42	2.67504	1.61877	2.4111
		2.23298	2.138	1.98489	2.66894	1.62847	1.96306
						1.69389	2.685
	p to bl70
		WT (3)	V3599K (3)	WT (3)	V3599K (3)	WT (4)	V3599K (4)
		0.296616	0.34538	0.418	0.306621	0.417995	0.327475
		0.279741	0.282576	0.359612	0.325848	0.411109	0.352701
		0.290752	0.327252	0.421791	0.330263	0.379948	0.358153
						0.404417	0.281632

## Sheet: fig4B,C
Ca Spark Frequency									Ca content
	WT (3)	V3599K (3)	WT (5)	V3599K (3)	WT (5)	V3599K (4)			WT (3)	V3599K (3)	WT (3)	V3599K (3)	WT (4)	V3599K (5)
	0.544	0.124444	2.29	0.42	1.51	0.84			4.66553	4.43533	4.87035	5.47735	3.93411	4.4567
	0.32	0.224	2.06571	0.233333	2.74833	0.588333			5.61143	4.456	4.42598	4.84108	4.10752	5.61887
	0.108	0.5	2.71667	0.12	2.688	1.02667			4.78986	4.23116	3.99	4.71437	2.7085	4.30627
			1.588		4.26875	0.661818							3.75238	5.0678
			1.7		5.16444									4.58397

## Sheet: fig4D
	ryr/cam								CaM/DAPI
	WT (3)	V3599K (3)	WT (3)	V3599K (4)	WT (4)	V3599K (3)			WT (3)	V3599K (3)	WT (3)	V3599K (4)	WT (4)	V3599K (3)
	0.96508	0.9195	0.469204	1.05466	0.485201	0.85862			0.84627	1.17938	1.70898	1.10699	2.50813	1.21762
	0.946597	1.49392	0.679537	1.08977	0.590861	0.98318			1.08035	1.09914	1.82471	0.9622	1.85611	1.51266
	1.08832	1.03918	0.558519	0.830599	0.511957	1.04358			1.07336	1.012	1.59278	1.18451	2.82124	1.68771
				1.28711	0.62116							1.02517	1.98621

[truncated: 6 more sheets: fig4E CaMbinding, fig6B DCFHDA, fig6C CaSF, fig6D Immunostaining, fig7 A,B, fig8 B,C,D,E]
