# Supplementary material for: Enhancing calmodulin binding to cardiac ryanodine receptor completely inhibits pressure-overload induced hypertrophic signaling
Source: Commun Biol. 2020 Nov 26;3:714. doi: 10.1038/s42003-020-01443-w (PMC7691336; doi:10.1038/s42003-020-01443-w)
Supplement: Supplementary file 4 — Supplementary Data 2 [file 42003_2020_1443_MOESM4_ESM.xlsx]

## Sheet: Fig.5
Fig.5A						Fig.5B															Fig.5C
		PC1	PC2	PC3				WS1	WS2	WS3	WT1	WT2	WT3	HS1	HS2	HS3	HT1	HT2	HT3				WS001	WS002	WS003	HS001	HS002	HS003	WT001	WT002	WT003	HT001	HT002	HT003
	HS1	0.99713	-0.04032	-0.01338			Gm28438	4.69293	5.15662	4.62807	4.4035	4.43358	4.06986	1.01399	0.866012	1.20114	0.722288	0.506196	0.700539			Acta1	124.421	208.289	84.9107	87.0765	103.884	79.6221	1696.74	3304.19	1824.79	272.334	287.396	569.232
	HS2	0.9978	-0.01701	-0.00893			Acta1	3.82677	4.40302	3.44227	5.97915	6.52937	5.8286	3.5592	3.59196	3.33571	4.51211	4.55664	5.24791			Myh7	31.2503	18.1227	33.5557	17.0167	28.7458	25.1215	79.7347	113.373	191.487	24.4317	25.5082	18.7777
	HS3	0.99799	-0.02327	-0.00548			Postn	1.06062	1.00691	1.08195	2.19728	2.38624	3.92093	0.900174	1.23619	1.22306	1.31241	1.25998	1.27684			Nppa	129.125	225.315	184.056	192.573	376.65	250.625	1889.1	1354.25	4108.75	365.468	243.667	236.625
	HT1	0.99815	-0.01984	-0.02023			Gm28437	2.30894	2.4981	2.26196	2.0708	2.24858	1.96138	-0.483755	-0.495981	-0.494691	-0.49119	-0.492118	-0.480275			Nppb	95.0928	329.407	142.008	217.732	174.859	201.303	572.455	921.656	546.62	196.849	208.042	443.129
	HT2	0.99771	-0.02696	-0.02153			Gm10222	3.30965	3.67184	3.20916	3.09166	2.96318	2.87668	0.141293	0.151308	0.65405	0.274851	0.403313	0.436058
	HT3	0.99741	-0.03242	-0.02615			Nppa	3.8597	4.47454	4.12129	6.0727	5.75574	6.51322	4.27011	4.71753	4.32885	4.77358	4.41007	4.45778
	WS1	0.99773	-0.01509	0.01828			Cilp	0.410602	0.0718024	0.271207	1.66591	1.75853	2.92779	0.469774	0.7597	0.573215	1.04865	0.979531	0.883118
	WS2	0.99729	-0.02749	0.00644			Timp1	0.425302	0.0426588	0.901859	1.40713	1.50123	2.1724	0.0868605	0.464315	0.124453	0.204884	-0.121412	-0.0017458
	WS3	0.9959	-0.01183	0.08408			Sprr1a	-0.284093	-0.283064	-0.498416	0.0602579	-0.050182	2.64449	-0.38032	-0.495981	-0.276191	-0.49119	-0.492118	-0.480275
	WT1	0.9968	0.0578	0.00335			Thbs4	0.0825174	0.11061	0.0957061	1.17823	1.07797	2.51099	0.147171	0.377881	0.267268	0.415394	0.388696	0.203344
	WT2	0.99669	0.06197	-0.00474			Mfap4	1.2098	1.03003	1.29745	2.48405	2.48794	3.25568	0.995741	1.26085	1.42495	1.56474	1.64582	1.59732
	WT3	0.99412	0.09486	-0.01161			Myh7	2.61247	2.21504	2.63637	3.3244	3.61036	3.93028	2.12653	2.48479	2.35231	2.39449	2.42916	2.2137
							Hist1h2ap	0.122633	0.0635169	0.479151	0.759038	1.3119	1.46487	-0.483755	0.158877	-0.494691	-0.49119	-0.492118	0.696659
							Ltbp2	-0.246411	-0.268206	-0.0439368	0.800722	0.518542	1.85538	-0.22713	-0.0724107	-0.0832082	0.0482402	0.0389579	-0.153508
							Lox	0.345934	0.228886	-0.0155598	0.742452	0.788561	2.3018	0.131298	0.097612	0.126157	0.17134	0.290823	0.174213
							Col3a1	2.65372	2.59903	2.58226	3.35262	3.33584	4.30179	2.61465	2.65328	2.45928	2.5391	2.17084	2.43235
							Col8a1	1.2607	1.21216	1.40525	2.29298	2.49524	2.87338	1.26996	1.43271	1.40196	1.65081	1.54733	1.58474
							Mt2	1.73632	2.20645	2.92374	3.1707	3.3147	3.66071	1.83055	2.10211	2.4283	2.23043	2.66157	2.44173
							Col1a1	2.29889	2.12275	2.25339	2.83453	2.83331	3.98071	2.29197	2.30465	2.18683	2.28304	1.92777	2.08395
							Cthrc1	-0.493176	-0.455335	-0.437018	-0.255502	-0.180064	2.05102	-0.429941	-0.385496	-0.273889	-0.33729	-0.289275	-0.204541
							Gm42031	1.29546	1.4223	1.60024	1.60973	1.59683	1.86287	0.0996712	0.528215	0.43009	0.393888	0.585087	0.350275
							Eln	1.62878	1.47546	1.19871	2.09169	1.86143	3.035	1.33639	1.41915	1.19944	1.36885	1.41515	1.26887
							Col5a2	1.10853	0.92003	1.08976	1.7073	1.7296	2.61961	1.05678	1.16756	1.05705	1.11596	0.885883	1.05923
							Thbs1	0.249074	0.142488	0.481378	0.959816	1.02466	1.69389	0.345776	0.532305	-0.0084508	0.202802	0.246541	0.155415
							Col1a2	1.95558	1.87941	2.00957	2.61717	2.64008	3.5119	1.92715	2.02321	2.0085	2.07673	1.91785	1.96074
							Serpina3n	1.30303	0.645568	1.4553	1.64943	1.81262	1.93119	0.231673	0.451253	0.762173	1.0262	0.932498	0.904001
							Ccl8	0.0476709	-0.184771	0.166472	0.842815	0.552727	0.977649	-0.325593	-0.495981	-0.31803	0.024491	-0.492118	-0.110531
							Fn1	1.24972	0.976793	1.6341	1.78476	1.82363	2.82495	1.22185	1.31647	1.29614	1.26994	1.29257	1.16574
							Mest	0.637897	0.494177	0.536218	1.41132	1.5644	1.87813	0.48433	0.7912	0.738688	0.717358	0.663658	0.906185
							Gm11382	-0.493176	-0.483207	-0.0609777	0.467478	0.405763	0.717584	-0.483755	-0.495981	-0.494691	-0.271472	-0.492118	-0.480275
							Pbk	-0.392999	-0.301209	-0.4436	0.433054	0.494541	1.02739	-0.346739	-0.227404	-0.295726	-0.0641124	-0.269219	-0.231198
							Ccna2	-0.088692	-0.137881	-0.350298	0.750791	0.5875	1.2209	-0.16	-0.118973	-0.0673375	0.037133	0.101849	-0.0029292
							Fbn1	1.65197	1.41173	1.34142	2.03374	2.15795	2.77607	1.61691	1.71017	1.35581	1.52131	1.20578	1.18817
							Sfrp2	0.327523	0.497763	0.289217	1.03043	0.945046	1.73728	0.326792	0.403804	0.407125	0.260834	0.337438	0.289319
							Ccnb2	-0.0595647	-0.273603	-0.292745	0.757003	0.674277	1.12112	-0.149957	-0.0681072	-0.21713	0.279038	0.0942449	0.0388134
							Fmod	0.102727	-0.265776	0.0696186	0.106507	0.175418	1.29049	-0.457424	-0.271874	-0.381319	-0.438799	-0.36451	-0.349032
							Tnc	-0.347018	-0.314211	-0.192905	-0.0615495	0.0898468	1.37585	-0.366667	-0.292283	-0.374601	-0.363122	-0.332271	-0.388915
							C1qtnf6	1.11903	1.01082	1.14725	1.89313	1.98967	2.423	1.26271	1.2216	1.32927	1.26236	1.17873	1.20601
							Gm13054	-0.384315	-0.286139	-0.498416	0.632186	0.661437	0.919751	-0.168696	-0.206352	-0.279497	-0.29652	0.202136	-0.111419
							Adamtsl2	0.372694	0.464664	0.434133	1.19206	1.44524	1.78338	0.32994	0.550342	0.592138	0.93134	0.76285	0.758606
							Fstl1	2.47978	2.2703	2.33673	3.00394	3.20703	3.68828	2.50245	2.53863	2.39155	2.71319	2.34743	2.50886
							Ctgf	2.41387	2.48209	2.35147	3.28515	3.60762	3.67531	2.4747	2.94143	2.51574	2.81952	2.96447	2.74826
							Mfap5	1.3093	1.03216	1.18375	1.74356	1.95409	2.62153	1.29357	1.44312	1.19813	1.59403	1.22191	1.34211
							Mki67	0.108638	-0.051866	-0.173493	0.65609	0.834158	1.31513	-0.0046	0.17697	0.019915	0.258233	0.307165	0.146648
							Mpeg1	0.710043	0.706357	0.811184	1.45619	1.18175	1.94994	0.785862	0.898533	0.803194	0.338097	0.496196	0.717348
							Nmrk2	1.12731	0.981537	0.905945	1.43721	1.51943	2.34531	1.22985	1.29818	0.907822	0.980392	0.928924	0.570937
							Ptn	-0.0291187	0.139835	0.264003	0.426182	0.385603	1.72336	-0.0443207	0.103888	0.146705	0.238834	0.246227	0.049667
							Col14a1	0.682631	0.543616	1.26159	1.14852	1.30505	2.09823	0.657295	0.759247	0.763622	0.933913	0.694585	0.70432
							Ankrd1	5.20008	5.76364	5.14823	6.22696	6.44521	5.98895	5.05859	5.1714	4.77338	5.40623	5.43962	5.70297
							Wisp2	0.955756	1.45223	0.522882	2.43976	2.07055	1.74624	0.779282	1.1208	1.41253	1.47392	1.2823	1.2295
							Myl1	1.77182	2.1226	1.97671	2.52272	2.25801	2.90812	1.64161	1.65167	1.715	1.69896	1.59283	1.69665
							Pisd-ps1	2.50839	2.20312	2.45438	2.37374	2.40315	2.49727	1.04788	1.3261	1.49201	1.6014	1.53204	1.10183
							Lgals3	0.0603037	-0.0939182	0.560769	0.822168	0.61179	1.34111	0.0418202	0.265355	0.104662	0.205553	0.13163	0.158972
							Loxl2	1.47472	1.31991	1.35315	1.99135	2.13832	2.43019	1.56313	1.50015	1.33256	1.44722	1.04851	1.2665
							Top2a	-0.155177	-0.14436	-0.254437	0.584669	0.549519	1.07316	-0.127943	-0.0841266	-0.146822	0.0542297	0.065543	0.0229278
							Bgn	3.13384	3.18646	3.23614	3.8234	3.88514	4.31154	3.056	3.19299	3.1602	3.33951	3.28786	3.31523
							Cks2	0.159042	0.00868201	-0.141871	1.06772	0.945082	1.41114	0.363226	0.375577	0.48446	0.495487	0.230724	0.698634
							Col5a1	1.66873	1.5232	1.41909	2.05888	2.16281	2.7326	1.61819	1.71665	1.54138	1.62165	1.3974	1.49951
							Gm26880	0.392116	0.634213	0.363953	0.7506	0.836957	1.16577	-0.001926	-0.24945	-0.0563829	-0.156566	0.298741	0.00219085
							Mfap2	0.532135	0.17698	0.623159	0.902471	1.01999	1.36252	0.2966	0.382727	0.403472	0.576914	0.234876	0.0561634
							Serpinb1c	-0.436857	-0.403924	-0.329542	0.0549073	0.287621	0.657167	-0.483755	-0.388043	-0.494691	-0.438176	-0.387416	-0.424817
							Itgbl1	0.849555	0.884465	0.729224	1.59108	1.6096	1.74175	0.565755	0.784231	0.895282	0.974627	1.05618	0.963705
							Pisd-ps2	1.49438	1.2538	1.36582	1.39625	1.57762	1.62566	0.32112	0.612581	0.599028	0.726602	0.747403	0.389095
							Frzb	0.287327	0.206943	0.552866	0.851646	1.04602	1.36628	0.134018	0.443215	0.394738	0.394381	0.37144	0.392677
							Meox1	1.34777	1.25733	0.846251	1.67008	1.931	2.38844	1.28914	1.44379	1.2466	1.2317	1.25759	1.26602
							Edn3	0.0823367	0.0679335	-0.106873	0.423279	0.650213	0.85062	-0.46253	-0.143824	-0.139815	-0.0743987	-0.226995	0.0898042
							Cdc20	0.00147437	-0.0645586	0.0783958	0.829162	0.821933	1.04525	0.115826	0.303976	0.0608313	0.0212094	0.304322	0.227716
							Pimreg	-0.234273	-0.182157	-0.421741	0.223963	0.464996	0.863105	-0.295301	-0.21311	-0.168409	-0.121236	-0.216621	-0.157661
							Col6a3	1.12536	1.06604	1.11473	1.43778	1.53287	2.1384	0.98234	1.0926	1.01838	1.02738	0.812551	0.844446
							Adamts2	1.01762	0.86072	0.932733	1.53178	1.50073	2.03942	0.974581	1.12652	0.987236	1.0572	0.845112	0.952463
							Emp1	2.29516	2.17396	2.28377	2.76712	3.03098	3.37155	2.35864	2.38839	2.24008	2.5034	2.30096	2.4323
							Ckap2	-0.307238	-0.282561	-0.314222	0.420981	0.247017	0.801092	-0.153753	-0.361055	-0.228518	-0.292991	-0.236334	-0.185482
							Anln	-0.0467245	-0.190655	-0.23005	0.290505	0.525325	0.87856	-0.202701	-0.142342	-0.190191	-0.0868436	-0.0316235	-0.216673
							Mmp14	0.82448	0.71583	0.808923	1.19398	1.13049	1.97698	0.940679	1.02766	0.712335	0.634698	0.551233	0.615608
							Crlf1	-0.384565	-0.0535545	-0.356427	0.315813	0.0416076	0.934561	-0.312931	-0.248992	-0.435856	-0.0673835	-0.210587	-0.324147
							Tpx2	-0.20138	-0.0960898	-0.253992	0.340593	0.458806	0.908725	-0.266579	-0.0497439	-0.175704	-0.0727222	-0.0801669	-0.0764654
							Mybpc2	1.45338	1.30949	1.51656	1.99488	2.50524	2.45884	1.31755	1.53096	1.56324	1.71828	1.88447	2.00368
							Ctsk	0.846798	0.856054	0.998497	1.56429	1.54836	1.93155	0.873001	1.1958	1.17822	1.12044	0.966954	0.875424
							Ube2c	-0.0218008	-0.140236	-0.148972	0.650245	0.323478	0.813191	-0.299958	0.0306422	-0.202999	0.0368682	-0.197682	-0.0031755
							Col16a1	0.495379	0.526206	0.42252	0.867629	0.926526	1.59055	0.356556	0.494425	0.508596	0.568621	0.479688	0.358646
							Sparc	3.85411	3.88407	3.75051	4.57158	4.56582	4.75478	3.95483	4.06217	3.90359	3.95786	3.76451	4.00751
							Cd52	0.0348444	0.110314	1.1102	1.23475	0.885077	1.23724	0.275567	0.586365	0.45823	0.389682	0.339905	0.576094
							Col5a3	1.38854	1.26374	0.838407	1.3904	1.38045	2.18312	1.20959	1.29036	0.89929	0.774919	0.696641	0.722062
							Col15a1	2.37687	2.1679	2.25732	2.76006	2.88852	3.22741	2.41058	2.4915	2.28467	2.33464	2.02928	2.19974
							Ckap2l	-0.188426	-0.149736	-0.323242	0.459445	0.320586	0.686588	-0.217455	-0.174202	-0.270847	-0.202278	-0.263779	-0.17925
							Dkk3	-0.146212	-0.0693256	0.580634	0.492264	0.528694	1.20078	-0.103185	0.0993483	0.211386	0.17119	0.184422	0.159719
							Gdf15	0.0193158	0.331518	-0.0726079	0.906258	0.61382	0.720928	-0.0701416	-0.0341437	0.106065	0.0511793	-0.0406817	-0.146763
							Col6a2	2.01535	1.96507	1.92355	2.4497	2.47325	2.8846	1.96859	2.10791	1.9361	2.02209	1.71736	1.88893
							Gm42047	0.876909	0.670218	0.669322	0.913227	1.35738	1.97748	0.37158	1.12946	0.702367	1.27493	1.22642	0.707489
							Rrm2	0.198932	0.270841	0.21489	1.28022	0.634244	1.00555	0.256797	0.154937	0.31566	0.292393	0.237437	0.33092
							Cep55	-0.155661	-0.376129	-0.428349	0.215351	0.216531	0.704169	-0.259647	-0.286714	-0.301606	-0.116583	-0.315014	-0.271131
							Aspn	1.95871	1.96785	1.97364	2.48146	2.65048	3.4088	2.16444	2.33872	2.32807	2.44097	2.24669	2.56875
							C1qtnf3	-0.421849	-0.483207	-0.422545	-0.502864	-0.36435	1.1064	-0.483755	-0.425536	-0.494691	-0.361553	-0.423848	-0.480275
							Kif20a	-0.120321	-0.165391	-0.114768	0.429412	0.443686	0.831284	-0.163825	0.0871199	-0.177706	0.0282485	-0.078874	-0.0111881
							Spp1	-0.384813	-0.37985	-0.234656	-0.398743	-0.14955	1.02063	-0.431686	-0.249515	-0.435994	-0.49119	-0.438706	-0.373494
							Col6a1	2.41748	2.36649	2.40989	2.89034	2.95671	3.30223	2.4622	2.52445	2.39787	2.48224	2.27953	2.35622
							Kif11	-0.0635584	-0.0397724	-0.22876	0.404867	0.464616	0.884321	-0.216064	0.186247	0.0508148	0.0169629	-0.0375634	-0.0614027
							Mdk	0.196512	0.234264	0.45738	0.624529	0.672566	1.28692	0.189708	0.333997	0.264037	0.118912	0.108079	0.396423
							Nppb	3.58862	4.82054	3.8932	5.03315	5.4221	4.81251	4.38043	4.04604	4.13848	4.2239	4.26981	5.02231
							Serpinf1	1.46349	1.49838	1.67609	2.16937	2.10323	2.52217	1.58754	1.61071	1.55937	1.80475	1.72123	1.69677

## Sheet: Fig.3S
	RyR1					RyR2					RyR3					Calm1
	WS	WT	HS	HT		WS	WT	HS	HT		WS	WT	HS	HT		WS	WT	HS	HT
	0.0272222	0.0536164	0.00501726	0.0102585		123.9	96.2934	94.9716	113.281		0.137956	0.0915564	0.146478	0.141271		68.4727	79.6956	69.3166	70.1303
	0.0404523	0.00565392	0.0465222	0.0365321		103.334	94.1608	104.266	126.113		0.153195	0.0996617	0.183908	0.123616		66.1818	83.6885	70.093	66.6737
	0.0645617	0.0270491	0.0470433	0.0265316		112.033	144.913	124.176	100.909		0.0323304	0.0595993	0.136046	0.119841		66.7499	87.8019	73.188	72.0677
																Number of families	1
																Number of comparisons per family	6
																Alpha	0.05
																Tukey's multiple comparisons test	Mean Diff.	95.00% CI of diff.	Significant?	Summary	Adjusted P Value
																WS vs. WT	-16.59	-23.70 to -9.491	Yes	***	0.0003	A-B
																WS vs. HS	-3.731	-10.83 to 3.371	No	ns	0.3911	A-C
																WS vs. HT	-2.489	-9.591 to 4.613	No	ns	0.6871	A-D
																WT vs. HS	12.86	5.760 to 19.97	Yes	**	0.0018	B-C
																WT vs. HT	14.1	7.002 to 21.21	Yes	***	0.001	B-D
																HS vs. HT	1.242	-5.860 to 8.344	No	ns	0.9412	C-D
																Test details	Mean 1	Mean 2	Mean Diff.	SE of diff.	n1	n2	q	DF
																WS vs. WT	67.13	83.73	-16.59	2.218	3	3	10.58	8
																WS vs. HS	67.13	70.87	-3.731	2.218	3	3	2.379	8
																WS vs. HT	67.13	69.62	-2.489	2.218	3	3	1.587	8
																WT vs. HS	83.73	70.87	12.86	2.218	3	3	8.202	8
																WT vs. HT	83.73	69.62	14.1	2.218	3	3	8.994	8
																HS vs. HT	70.87	69.62	1.242	2.218	3	3	0.7919	8

## Sheet: Fig.4S
		Supplementary Fig.4A			Supplementary Fig.4B
		Biological Process	-LOG10(p-value)		KEGG Pathway	-LOG10(p-value)
		cardiac muscle contraction	13.5086		Cardiac muscle contraction	10.3279
		sarcomere organization	11.699		Hypertrophic cardiomyopathy (HCM)	6.40894
		ventricular cardiac muscle tissue morphogenesis	10.1871		Dilated cardiomyopathy	6.24413
		muscle contraction	8.30103		Parkinson's disease	5.25181
		muscle filament sliding	5.38722		Alzheimer's disease	4.63827

## Sheet: Fig.6S
	MEF2C	TBX5	GATA4	MYOCD	DMD
-LOG(p-value)	24.1135	21.6536	19.2197	18.02	16.4342
